# Supplementary material for: Sleep contributes to preference for novel food odours in Drosophila melanogaster
Source: Sci Rep. 2021 Apr 30;11:9395. doi: 10.1038/s41598-021-88967-1 (PMC8087676; doi:10.1038/s41598-021-88967-1)
Supplement: Supplementary file 1 — Supplementary Information. [file 41598_2021_88967_MOESM1_ESM.xlsx]

## Sheet: title
Supplementary Information
Sleep contributes to preference for novel food odours in Drosophila melanogaster
Fuminori Tanizawa,1 Hiroyuki Takemoto2*
1 Future Scientists’ School, Shizuoka University, Shizuoka, 422-8529, Japan.
2 Research Institute of Green Science and Technology, Shizuoka University, Shizuoka, 422-8529, Japan.
* takemoto.hiroyuki@shizuoka.ac.jp
Data
sleep time
experiment 1
experiment 2
experiment 3

## Sheet: sleep_time
id	treatment	replicate	DAY 1	DAY 2	Light 1	Dark 1	Light 2	Dark 2	ZT01	ZT02	ZT03	ZT04	ZT05	ZT06	ZT07	ZT08	ZT09	ZT10	ZT11	ZT12	ZT13	ZT14	ZT15	ZT16	ZT17	ZT18	ZT19	ZT20	ZT21	ZT22	ZT23	ZT00	ZT01	ZT02	ZT03	ZT04	ZT05	ZT06	ZT07	ZT08	ZT09	ZT10	ZT11	ZT12	ZT13	ZT14	ZT15	ZT16	ZT17
1	control	1	1185.11	1248.08	651.422	533.69	710.073	538.008	5.00333	56.3867	26.44	49.66	49.8867	60	60	58.5983	45.565	60	60	60	51.3867	8.495	60	56.785	60	60	60	60	56.905	60	60	45.005	38.8117	47.5083	57.5633	41.8317	60	60	60	56.47	60	60	57.5933	60	5.635	44.66	60	60	60
2	control	2	1226.84	1200.78	698.275	528.56	698.978	501.802	23.805	46.1967	60	43.7183	50.6667	59.405	60	41.615	41.3017	60	60	60	52.875	38.6917	60	60	60	60	60	60	60	55.565	52.995	53.745	60	41.9583	59.2433	31.6433	57.19	59.795	55.1733	60	60	59.9967	54.9483	58.935	34.6267	5.46833	34.66	60	60
3	control	3	1195.94	959.595	661.507	534.433	482.4	477.195	19.0367	36.0283	35.6217	53.185	45.1917	55.6617	64.0083	54.445	55.7783	59.05	45.4317	60.6783	36.6067	40.7833	60	60	60	60	57.6567	56.7767	60	60	60	31.7783	40.52	12.8933	31.5817	42.595	52.3967	56.1717	12.1883	48.58	38.2133	32.9317	49.8767	12.9183	22.0233	29.51	60	60	60
4	control	4	929.467	1157.94	415.393	514.073	621.475	536.468	0	12.7583	25.0883	16.7433	29.075	40.4317	31.6833	34.45	40.3333	61.205	38.7583	31.2467	13.3633	40.2567	60	58.215	60	59.9967	60	60	58.045	60	37.8167	7.06	28.6217	53.7067	50.2117	36.9767	60	52.6967	45.3783	49.0767	54.5633	52.475	38.2983	37.84	13.2417	48.3883	60	58.185	60
5	control	5	1082.13	1073.38	581.537	500.592	600.738	472.638	14.5617	52.5583	23.1083	60	60	56.53	32.5883	48.4733	53.5867	60	60	28.0517	13.3333	18.745	59.8967	56.2067	59.995	52.2233	60	59.6	57.9983	60	34.6717	5.14333	35.3617	60	59.975	17.7367	32.3033	60	38.645	57.3667	60	60	60	59.35	0	0	57.09	46.6967	60
6	control	6	987.847	914.227	545.725	442.122	416.217	498.01	12.8083	38.7483	49.2883	50.2883	46.84	56.7867	44.4767	45.9767	49.9383	60	54.69	27.9333	0	7.95	60	58.565	51.8633	35.625	61.1833	57.895	28.575	60	28.415	38.2217	25.09	16.4733	32.48	29.9333	36.8917	60	30.39	59.775	47.0967	45.3267	18.6467	0	0	14.1133	59.9933	49.385	50.45
7	control	7	1274.05	1252.32	734.053	540	716.742	535.583	31.7	60	60	60	60	60	59.98	24.1883	57.9767	60	60	60	60	20.2083	60	60	60	60	60	60	60	60	60	23.9567	46.115	60	60	33.78	53.855	38.5767	46.3133	60	60	60	60	60	45.7683	32.3333	60	60	60
8	control	8	1120.06	1082.95	612.983	507.075	579.158	503.79	25.6917	22.3433	31.4067	33.47	60	60	59.5117	50.8317	29.2633	60	60	59.9333	33.1517	27.38	60	60	60	60	60	60	60	48.9817	38.0933	20.2083	31.9717	23.3433	60	29.0433	18.4183	48.0467	38.8567	57.21	60	60	60	52.9717	27.9617	11.335	57.6233	48.7083	60
9	control	9	1209.25	1137.22	719.15	490.103	638.278	498.943	33.135	52.9933	63.99	58.0583	59.715	55.5117	59.2433	59.5383	59.8817	58.675	53.2333	39.675	23.6517	41.8483	52.405	62.125	60	60	41.1583	60	60	42.805	51.61	60	30.9133	32.7467	60	34.0783	24.83	63.2183	46.0683	59.9217	60	60	60	40.235	11.1883	55.0783	60	60	60
10	control	10	1225.11	1277.91	711.682	513.425	741.79	536.122	12.185	60.5617	60	60	57.805	60	55.21	60	50.6333	64.2167	60	59.9617	29.84	21.2683	45.3033	60	60	60	60	60	60	60	48.1217	46.0683	29.215	58.1583	61.4667	58.0717	46.8883	60	60	49.47	40.9217	53.1617	56.9383	48.5533	58.945	60	60	60	60
11	control	11	1022.38	1018.3	565.62	456.762	518.355	499.943	10.8633	58.9133	52.1483	32.9433	40.3367	59.5717	55.9817	41.3367	45.7383	57.1083	17.4383	14.99	26.1633	52.0867	60	54.14	50.755	54.8433	53.275	53.6233	52.2783	53.1233	24.7233	24.4217	13.8233	26.2333	35.5	56.125	47.0567	59.9133	56.3283	17.195	30.0983	58.8483	40.915	17.3483	19.7717	39.1983	49.6567	53.495	59.5867
12	control	12	1210.71	977.527	674.95	535.76	437.527	540	55.5017	45.395	52.6717	43.225	55.9317	48.6483	45.28	48.8433	47.1717	39.2317	40.9183	34.565	57.5667	60	60	60	60	60	60	60	60	60	55.76	41.415	37.0417	48.9033	21.94	58.0833	39.5017	52.19	21.8383	15.3567	5.97667	7.625	14.4783	33.3633	21.2283	60	60	60	60
13	control	13	1278.56	1174.47	773.213	505.348	673.33	501.137	18.8367	50.1433	58.9917	60	60	60	60	59.985	60	58.575	61.425	60	52.87	52.3867	56.4133	51.39	58.0967	60	55.815	57.8817	53.045	60	52.7067	58.725	19.2333	41.1467	24.625	58.095	45.435	50.6867	60	45.065	51.72	39.6783	60	60	60	57.645	59.3133	60	60
14	control	14	1127.22	1192.07	609.527	517.693	659.183	532.887	0	14.29	53.4183	60	60	59.9383	60	60	55.46	53.4117	59.6517	56.22	0	17.1367	54.57	55.1683	60	59.9367	58.475	58.41	60	58.56	52.5733	58.4467	54.62	51.4933	60	59.86	54.9683	18.8283	37.9217	20.3233	55.505	59.9883	57.1283	60	32.9567	35.59	60	60	60
15	control	15	1123.69	935.712	650.09	473.603	483.257	452.455	29.8667	39.1167	57.8283	56.945	60	60	59.97	60	32.99	50.64	60	38.8367	21.0617	22.835	60	60	60	60	60	18.835	35.6417	59.1267	60	60	16.7217	20.6633	50.3467	49.0883	50.415	40.715	49.6967	37.005	59.1783	23.4217	34.045	12.6317	15.195	24.1333	13.61	44.965	44.2833
16	control	16	1000.23	1255.2	469.473	530.757	715.302	539.893	9.11667	14.1483	14.7633	48.1333	44.3217	54.945	40.9617	39.6567	62.5433	60	59.9833	0	0	20.9	60	59.5783	60	59.8533	60	60	58.2217	59.9367	53.1667	38.4067	58.8033	57.0483	59.9533	48.26	54.6617	50.82	46.6167	48.235	54.9033	42.9117	52.3317	55.7433	49.57	35.4433	55.7517	64.1583	60
17	control	17	1123.03	1079.78	583.243	539.788	539.785	540	9.95167	0	37.215	25.4817	45.0167	60	38.6883	45.91	45.0383	44.945	60	60	60	50.9967	60	60	60	60	60	60	59.9667	60	59.8217	51.635	50.89	29.32	26.0567	33.2817	60	16.945	43.88	33.535	40.3133	38.3683	36.1667	60	34.87	36.1583	60	60	60
18	control	18	1248.63	1220.1	708.627	540	693.118	526.98	20.2667	61.765	59.9783	59.9567	60	60	60	60	60	60	60	60	17.19	9.47	60	60	60	60	60	60	60	60	60	58.785	6.13833	55.7083	55.1583	38.1617	60	48.1617	60	39.4767	60	60	60	60	60	30.3133	60	60	60
19	control	19	1299.75	1323.3	759.75	540	794.293	529.005	12.41	60	60	60	60	60	60	58.63	57.8333	55.2283	55.0233	52.8617	47.7633	60	60	60	60	60	60	60	60	60	60	53.9933	59.6433	60	60	60	58.4583	60	60	53.07	59.5	58.63	59.79	56.91	54.245	34.0467	54.3867	60	60
20	control	20	1143.8	1139.33	604.168	539.637	635.455	503.875	0	38.2233	58.89	29.44	57.165	52.51	62.73	60	60	57.215	60	59.985	0	8.01	60	59.6367	60	60	60	60	60	60	60	53.7267	23.26	47.6783	60	56.8717	48.885	60	57.6483	60	57.8533	60	58.095	31.865	0	13.2983	60.5117	60	60
21	control	21	1015.19	1126.97	538.758	476.435	647.547	479.42	0	50.5517	59.545	55.27	60	60	60	54.5967	28.9017	60	42.79	7.10333	0	0	25.1267	53.0067	60	56.62	56.3333	58.49	59.9767	57.645	49.2367	52.3517	60	60	58.2067	60	60	60	60	59.1833	60	53.4333	33.2483	6.34167	7.69	9.44333	60	60	53.4417
22	control	22	1219.17	1300.96	679.168	540	761.27	539.693	25.73	41.9283	60	55.42	55.1383	51.2367	59.9633	52.0183	63.0217	59.19	59.78	59.1333	19.6067	17.0017	60	60	60	60	60	60	60	60	60	46.7283	54.5733	56.8483	56.6267	59.5067	47.9717	49.5567	47.5283	60	59.96	59.9383	59.92	57.615	40.205	51.02	60	60	60
23	nighttime	1	1266.99	1273.95	726.985	540	733.948	540	36.8983	60	59.0033	60	60	60	60	60	58.5	60	57.58	55.4217	10.0683	29.5133	60	60	60	60	60	60	60	60	60	60	60	56.7067	57.9033	49.36	50.675	56.8667	60	54.6483	58.59	55.56	47.1367	54.7083	16.0533	55.74	60	60	60
24	nighttime	2	1275	1115.44	770.012	504.988	577.75	537.687	54.6717	59.9633	55.5733	48.845	58.9	60	50.62	58.77	59.9867	50.075	61.2783	56.6783	46.7617	47.8883	60	56.6033	60	51.135	60	59.9433	60	59.8083	37.4983	6.15667	20.345	17.0383	38.0017	34.125	30.0733	61.7667	48.4217	30.7683	58.615	56.0333	63.82	48.6417	30.5483	39.5517	60	59.8433	60
25	nighttime	3	1292.11	1152.21	773.64	518.468	612.208	540	52.2183	60.06	60	60	49.7967	60	36.9867	51.865	60	60	57.1867	60	47.155	58.3717	60	60	60	60	60	60	60	60	38.4683	7.35667	14.2733	44.1367	27.2333	30.3183	60	50.675	51.9667	54.1417	5.065	60	58.2233	50.2333	55.3883	50.5533	60	60	60
26	nighttime	4	1259.56	1304.61	719.555	540	767.575	537.032	50.7867	60	48.8417	56.4783	59.9783	59.8883	54.425	55.6	59.9117	47.8033	52.295	41.5033	32.81	39.2333	60	60	60	60	60	60	60	60	60	60	57.755	59.9967	59.9467	30.5083	38.1133	37.235	64.045	60	59.975	60	60	60	60	60	60	60	60
27	nighttime	5	1225.52	1257.13	685.517	540	717.832	539.3	55.4217	46.5	56.08	60	48.9567	54.75	59.7817	53.8133	59.8667	38.68	51.7633	32.115	30.6717	37.1167	60	60	60	60	60	60	60	60	60	60	56.3867	59.9467	58.1883	21.005	34.0567	37.2317	64.0233	59.9033	60	60	59.1317	56.4733	32.855	58.63	59.3	60	60
28	nighttime	6	1298.13	1316.12	770.143	527.985	801.505	514.612	40.15	33.5533	52.06	60	60	60	60	60	59.595	60	60	60	60	44.785	48.0783	60	60	60	60	59.9067	60	60	60	60	60	60	60	60	60	60	59.9317	59.1767	59.97	60	60	60	56.325	26.1017	57.2883	54.8217	60
29	nighttime	7	1246.75	1167.17	706.752	540	627.168	540	30.175	53.135	37.735	60	60	60	60	60	60	53.1583	61.5367	25.055	25.9567	60	60	60	60	60	60	60	60	60	60	39.44	44.8233	47.3567	52.015	43.18	46.0333	60	45.0533	51.145	30.7317	48.5883	47.9333	43.7033	15.0117	51.5933	60	60	60
30	nighttime	8	1283.77	1234.65	745.893	537.88	694.69	539.963	41.9	59.4267	60	60	57.2933	60	57.455	56.3967	58.8067	53.0117	62.1783	47.475	16.6217	55.3283	60	59.7683	60	60	59.9317	58.18	60	60	60	59.9833	54.68	60	58.775	49.1133	25.92	37.1033	53.6083	56.0633	60	60	47.9267	39.8983	44.775	46.8267	60	60	60
31	nighttime	9	1175.45	1317.78	643.248	532.203	777.783	540	15.7133	60	60	55.65	60	58.5567	61.42	30.1317	40.815	37.8117	55.0867	25.6333	22.43	60	59.2483	60	60	59.99	60	60	60	60	52.965	59.9017	56.72	58.3433	55.3133	49.9167	60	60	59.965	58.5717	60	60	51.6767	40.2883	46.9883	60	60	60	60
32	nighttime	10	1116.15	868.09	655.688	460.467	529.118	338.972	31.835	56.9783	56.9067	44.9183	44.6367	50.0967	55.955	58.4433	43.055	55.63	52.9783	55.7817	48.4733	0	26.7417	60	60	59.96	60	55.4433	53.17	60	25.1517	0	13.6767	34.8833	11.3233	58.0983	59.8467	55.7883	56.9867	28.0017	47.58	12.2883	56.445	13.73	20.47	60	46.215	14.4783	60
33	nighttime	11	1187.64	1121.91	699.128	488.517	613.653	508.253	39.3583	59.2433	57.0067	60	60	60	60	57.015	62.6767	60	51.0933	0	14.9	57.835	60	60	60	30.5	60	60	60	60	38.0167	49.9167	20.5733	43.555	60	60	51.0033	56.2317	60	46.8367	46.4517	55.115	39.4233	0	14.4633	60	60	60	60
34	nighttime	12	1279.84	1205.58	759.275	520.567	665.583	540	45.1917	60	60	58.8683	61.12	59.9517	60	59.995	59.86	60	51.8933	42.07	20.325	60	60	60	60	60	60	60	60	60	40.5667	23.7317	24.33	57.0417	37.5017	47.6017	39.035	62.535	45.8317	50.2033	60	55.18	52.0767	53.535	35.3267	45.385	60	60	60
35	nighttime	13	1140.58	1101.9	625.848	514.735	587.58	514.318	8.14833	60	60	59.96	60	60	60	60	60	60	56.0683	21.6717	0	0	60	60	60	60	60	60	60	59.0317	35.7033	56.04	17.2283	60	58.7683	60	60	60	51.5117	34.0883	58.33	39.935	56.7133	31.005	0	0	46.5067	60	60
36	nighttime	14	1334.04	1284.16	794.042	540	744.157	540	36.105	58.88	59.23	54.1533	60	60	58.4383	60	60	60	60	58.515	61.405	47.315	60	60	60	60	60	60	60	60	60	60	60	60	60	60	60	40.6333	56.6317	28.0367	56.1283	60	59.9933	60	35.295	47.4383	60	60	60
37	nighttime	15	1211.94	1290.61	674.652	537.293	753.337	537.277	36.81	46.4183	60	60	60	60	35.5183	38.67	20.4817	60	60	60	56.0533	20.7	58.095	60	58.2833	61.5617	60	59.3533	60	60	60	58.1433	60.8333	40.835	58.6967	58.0483	39.675	55.915	54.47	58.5267	59.8933	58.3533	47.2033	40.825	60.3233	59.7383	60	59.92	57.3567
38	nighttime	16	955.95	976.253	415.95	540	436.253	540	28.8617	26.9917	35.155	9.47667	27.6633	18.7433	29.3533	47.45	38.725	18.7417	27.245	23.0417	35.6817	48.82	60	60	60	60	60	60	60	60	60	34.7283	28.0333	23.5667	26.5667	28.5967	41.1117	29.63	41.5383	31.5817	36.495	26.1383	31.5883	21.4017	30.6283	39.3767	60	60	60
39	nighttime	17	1251.42	1115.5	733.86	517.563	577.595	537.908	36.5633	44.9517	58.76	60	55.9917	60	60	59.9683	53.04	55.75	42.495	62.53	47.0967	36.7133	60	59.025	57.9633	60	59.2467	60	59.965	60	41.3633	18.635	42.7383	38.4067	55.7883	51.9483	60	46.3683	47.8167	20.9433	60	46.8767	52.075	31.2817	5.32	18.0317	62.7383	59.9667	59.9617
40	nighttime	18	1230.25	1327.76	704.158	526.09	803.157	524.605	9.27833	60.52	60	60	60	60	60	60	60	60	59.2283	50.4433	5.80833	38.88	55.7733	59.9567	58.9967	51.8567	64.8567	58.2567	59.9217	60	56.4717	57.8767	59.625	59.985	56.07	60	57.7817	60	59.9383	59.13	59.9833	54.115	53.195	46.29	57.1083	59.935	60	60	60
41	nighttime	19	1283.43	1013.77	743.433	540	473.77	540	21.245	29.71	60	60	60	59.99	46.5983	59.975	60	60	59.925	54.8017	58.7383	52.45	60	60	60	60	60	60	60	60	60	32.8467	20.2233	60	60	60	50.2783	59.3017	59.8467	7.15667	42.1517	5.66	22.1167	0	0	27.035	60	60	60
42	nighttime	20	1359.87	1321.87	821.075	538.792	782.67	539.195	36.81	64.9267	60	60	60	60	60	60	60	60	60	60	59.8633	59.475	60	60	60	60	60	60	60	60	58.7917	60	60	60	60	60	60	60	60	60	60	60	60	58.62	45.12	18.93	60	60	60
43	nighttime	21	1234.85	1266.01	703.078	531.768	726.042	539.967	12.695	44.2133	60	53.025	59.9517	49.8067	59.8083	57.025	55.7283	55.7183	59.9567	47.2683	42.43	45.4517	60	60	60	54.7217	60	60	58.38	60	58.6667	41.255	57.375	54.7583	51.065	59.1083	55.44	58.6567	52.63	55.6517	52.85	59.6467	59.3617	50.15	25.7833	33.565	60	60	60
			Day 1	Day 2	Light 1	Dark 1	Light 2	Dark 2	ZT1	ZT2	ZT3	ZT4	ZT5	ZT6	ZT7	ZT8	ZT9	ZT10	ZT11	ZT12	ZT13	ZT14	ZT15	ZT16	ZT17	ZT18	ZT19	ZT20	ZT21	ZT22	ZT23	ZT0	ZT1	ZT2	ZT3	ZT4	ZT5	ZT6	ZT7	ZT8	ZT9	ZT10	ZT11	ZT12	ZT13	ZT14	ZT15	ZT16	ZT17
AVERAGE	No rotation		1147.64	1138.55	48.7703	51.363	48.1268	51.2902	16.8395	41.5023	48.1997	48.7245	53.5041	56.8717	54.1035	50.8679	50.1344	57.2133	54.0511	45.0534	28.0195	28.9295	56.987	58.4008	59.1232	58.1408	58.3589	57.3414	56.3933	57.9883	50.896	42.2646	37.3349	43.7196	50.0425	45.1374	48.6421	51.1964	47.0214	47.5598	51.6274	50.3061	49.2009	42.8464	27.9601	33.0535	55.5726	57.527	58.5346
	Night-time rotation		1233.77	1192.02	54.4759	52.5587	51.2944	52.5195	34.3256	52.6415	56.0167	55.3036	56.3947	56.7516	54.5886	55.4818	54.8118	53.6371	55.228	44.7621	35.3929	42.8513	57.5208	59.7787	59.7735	57.606	60.1921	59.5754	59.5922	59.9448	51.603	43.1434	42.3629	50.3122	50.6265	49.0918	49.4783	52.6637	54.9627	45.9321	52.0386	50.1662	51.7162	40.9898	32.7516	43.7348	58.669	57.5729	59.8723
SEM	control		22.3178	25.8341	1.50514	0.627096	1.7517	0.563938	2.88946	3.86166	3.26219	2.80186	1.81383	1.05765	2.14518	2.11424	2.24556	1.21463	2.3064	4.15064	4.60755	3.93947	1.69827	0.587115	0.547296	1.15528	0.908309	1.86329	1.75517	0.934414	2.36388	3.59362	3.51174	3.3749	2.96869	2.79113	2.51427	2.70367	2.80768	3.10119	2.87283	3.04525	3.0234	4.38504	4.36891	3.9	2.34211	1.11227	0.850461
	nighttime		18.9187	27.8617	1.40138	0.444593	1.82504	0.956	3.11037	2.43717	1.56142	2.46729	1.7325	2.01905	2.05825	1.71436	2.27931	2.28729	1.74941	3.7474	4.23498	3.90472	1.64839	0.165582	0.129323	1.48412	0.235959	0.237842	0.330183	0.0465559	2.47242	4.52643	4.12031	2.84452	3.05388	2.79088	2.47699	2.22064	1.40573	3.44742	3.01784	3.50854	2.25136	4.06098	4.28507	3.7782	0.913175	2.16869	0.125795
[truncated: 6 more columns]

## Sheet: data_experiment_1
id	rotation	replicate	Odour_1	Odour_2	dead	out	Count_1	Count_2	release	alive	responded	index
1	no rotation	1	ACV	broth	0	17	24	10	51	51	34	0.705882
2	no rotation	2	ACV	broth	2	3	33	10	48	46	43	0.767442
3	no rotation	3	ACV	broth	0	14	20	16	50	50	36	0.555556
4	no rotation	4	ACV	broth	0	14	16	19	49	49	35	0.457143
5	no rotation	5	ACV	broth	1	12	27	9	49	48	36	0.75
6	no rotation	6	ACV	broth	0	23	15	13	51	51	28	0.535714
7	no rotation	7	ACV	broth	0	27	18	6	51	51	24	0.75
8	no rotation	8	ACV	broth	0	25	23	2	50	50	25	0.92
9	no rotation	9	ACV	broth	1	21	20	11	53	52	31	0.645161
10	no rotation	10	ACV	broth	1	17	18	15	51	50	33	0.545455
11	Night-time	1	ACV	broth	0	6	33	6	45	45	39	0.846154
12	Night-time	2	ACV	broth	0	6	40	4	50	50	44	0.909091
13	Night-time	3	ACV	broth	0	15	33	3	51	51	36	0.916667
14	Night-time	4	ACV	broth	0	15	32	3	50	50	35	0.914286
15	Night-time	5	ACV	broth	0	17	21	13	51	51	34	0.617647
16	Night-time	6	ACV	broth	3	23	25	4	55	52	29	0.862069
17	Night-time	7	ACV	broth	1	18	27	5	51	50	32	0.84375
18	Night-time	8	ACV	broth	0	15	25	12	52	52	37	0.675676
19	Night-time	9	ACV	broth	2	16	29	6	53	51	35	0.828571
20	Night-time	10	ACV	broth	2	13	36	4	55	53	40	0.9
21	daytime	1	ACV	broth	3	22	23	6	54	51	29	0.793103
22	daytime	2	ACV	broth	1	31	14	5	51	50	19	0.736842
23	daytime	3	ACV	broth	0	22	27	2	51	51	29	0.931034
24	daytime	4	ACV	broth	0	23	19	8	50	50	27	0.703704
25	daytime	5	ACV	broth	0	19	23	8	50	50	31	0.741935
26	daytime	6	ACV	broth	0	24	22	4	50	50	26	0.846154
27	daytime	7	ACV	broth	1	19	22	8	50	49	30	0.733333
28	daytime	8	ACV	broth	0	24	18	9	51	51	27	0.666667
29	daytime	9	ACV	broth	1	24	18	6	49	48	24	0.75
30	daytime	10	ACV	broth	1	28	17	5	51	50	22	0.772727

## Sheet: data_experiment_2
id	rotation	replicate	Odour_1	Odour_2	dead	out	Count_1	Count_2	release	alive	responded	index
1	no rotation	1	ACV	Water	0	15	22	11	48	48	33	0.458333
2	no rotation	2	ACV	Water	0	20	28	2	50	50	30	0.56
3	no rotation	3	ACV	Water	2	23	25	2	52	50	27	0.5
4	no rotation	4	ACV	Water	0	19	27	5	51	51	32	0.529412
5	no rotation	5	ACV	Water	0	23	23	7	53	53	30	0.433962
6	no rotation	6	ACV	Water	0	21	28	0	49	49	28	0.571429
7	no rotation	7	ACV	Water	1	12	30	6	49	48	36	0.625
8	no rotation	8	ACV	Water	2	19	25	9	55	53	34	0.471698
9	no rotation	9	ACV	Water	0	19	32	3	54	54	35	0.592593
10	no rotation	10	ACV	Water	0	27	20	3	50	50	23	0.4
11	Night-time	1	ACV	Water	0	6	38	6	50	50	44	0.76
12	Night-time	2	ACV	Water	1	10	38	2	51	50	40	0.76
13	Night-time	3	ACV	Water	0	17	29	3	49	49	32	0.591837
14	Night-time	4	ACV	Water	0	13	35	3	51	51	38	0.686275
15	Night-time	5	ACV	Water	0	10	36	6	52	52	42	0.692308
16	Night-time	6	ACV	Water	1	10	34	6	51	50	40	0.68
17	Night-time	7	ACV	Water	0	7	37	7	51	51	44	0.72549
18	Night-time	8	ACV	Water	2	18	31	2	53	51	33	0.607843
19	Night-time	9	ACV	Water	3	21	23	7	54	51	30	0.45098
20	Night-time	10	ACV	Water	0	19	26	8	53	53	34	0.490566
21	Night-time	1	Broth	Water	2	19	29	4	54	52	33	0.557692
22	Night-time	2	Broth	Water	1	23	16	12	52	51	28	0.313725
23	Night-time	3	Broth	Water	2	11	31	8	52	50	39	0.62
24	Night-time	4	Broth	Water	0	15	32	4	51	51	36	0.627451
25	Night-time	5	Broth	Water	0	23	15	12	50	50	27	0.3
26	Night-time	6	Broth	Water	2	16	26	7	51	49	33	0.530612
27	Night-time	7	Broth	Water	0	12	24	9	45	45	33	0.533333
28	Night-time	8	Broth	Water	0	29	20	5	54	54	25	0.37037
29	Night-time	9	Broth	Water	0	30	16	6	52	52	22	0.307692
30	Night-time	10	Broth	Water	1	24	20	8	53	52	28	0.384615
31	Night-time	1	Broth	Water	0	25	6	17	48	48	23	0.125
32	Night-time	2	Broth	Water	1	20	22	7	50	49	29	0.44898
33	Night-time	3	Broth	Water	0	24	13	13	50	50	26	0.26
34	Night-time	4	Broth	Water	0	22	22	7	51	51	29	0.431373
35	Night-time	5	Broth	Water	1	18	28	5	52	51	33	0.54902
36	Night-time	6	Broth	Water	0	16	20	14	50	50	34	0.4
37	Night-time	7	Broth	Water	0	20	17	13	50	50	30	0.34
38	Night-time	8	Broth	Water	0	22	21	8	51	51	29	0.411765
39	Night-time	9	Broth	Water	4	18	15	17	54	50	32	0.3
40	Night-time	10	Broth	Water	1	28	12	10	51	50	22	0.24
41	Daytime	1	ACV	Water	0	32	15	3	50	50	18	0.3
42	Daytime	2	ACV	Water	3	32	14	3	52	49	17	0.285714
43	Daytime	3	ACV	Water	1	25	20	5	51	50	25	0.4
44	Daytime	4	ACV	Water	3	23	24	2	52	49	26	0.489796
45	Daytime	5	ACV	Water	0	31	14	5	50	50	19	0.28
46	Daytime	6	ACV	Water	0	19	27	3	49	49	30	0.55102
47	Daytime	7	ACV	Water	0	20	27	2	49	49	29	0.55102
48	Daytime	8	ACV	Water	0	19	31	0	50	50	31	0.62
49	Daytime	9	ACV	Water	0	27	21	1	49	49	22	0.428571
50	Daytime	10	ACV	Water	0	32	13	4	49	49	17	0.265306
51	Daytime	1	Broth	Water	0	32	13	4	49	49	17	0.265306
52	Daytime	2	Broth	Water	2	31	11	8	52	50	19	0.22
53	Daytime	3	Broth	Water	0	36	9	5	50	50	14	0.18
54	Daytime	4	Broth	Water	0	31	13	6	50	50	19	0.26
55	Daytime	5	Broth	Water	0	35	10	4	49	49	14	0.204082
56	Daytime	6	Broth	Water	0	39	9	3	51	51	12	0.176471
57	Daytime	7	Broth	Water	0	24	15	11	50	50	26	0.3
58	Daytime	8	Broth	Water	3	36	7	6	52	49	13	0.142857
59	Daytime	9	Broth	Water	0	34	10	4	48	48	14	0.208333
60	Daytime	10	Broth	Water	0	32	15	2	49	49	17	0.306122

## Sheet: data_experiment_3
id	medium	rotation	replicate	odour_1	odour_2	dead	out	count_1	count_2	release	alive	responded	index
1	ACV	Night-time	1	ACV	broth	0	5	35	9	49	49	44	0.795455
2	ACV	Night-time	2	ACV	broth	0	10	35	4	49	49	39	0.897436
3	ACV	Night-time	3	ACV	broth	1	15	31	4	51	50	35	0.885714
4	ACV	Night-time	4	ACV	broth	0	14	30	4	48	48	34	0.882353
5	ACV	Night-time	5	ACV	broth	1	6	42	4	53	52	46	0.913043
6	ACV	Night-time	6	ACV	broth	1	11	33	7	52	51	40	0.825
7	ACV	Night-time	7	ACV	broth	0	5	42	5	52	52	47	0.893617
8	ACV	Night-time	8	ACV	broth	3	22	24	3	52	49	27	0.888889
9	ACV	Night-time	9	ACV	broth	0	13	34	4	51	51	38	0.894737
10	ACV	Night-time	10	ACV	broth	0	13	30	5	48	48	35	0.857143
11	ACV	no rotation	1	ACV	broth	0	2	37	11	50	50	48	0.770833
12	ACV	no rotation	2	ACV	broth	3	13	3	31	50	47	34	0.0882353
13	ACV	no rotation	3	ACV	broth	0	5	34	10	49	49	44	0.772727
14	ACV	no rotation	4	ACV	broth	0	10	30	9	49	49	39	0.769231
15	ACV	no rotation	5	ACV	broth	3	17	31	4	55	52	35	0.885714
16	ACV	no rotation	6	ACV	broth	1	7	32	9	49	48	41	0.780488
17	ACV	no rotation	7	ACV	broth	0	10	29	10	49	49	39	0.74359
18	ACV	no rotation	8	ACV	broth	0	4	33	12	49	49	45	0.733333
19	ACV	no rotation	9	ACV	broth	0	9	32	10	51	51	42	0.761905
20	ACV	no rotation	10	ACV	broth	0	6	32	11	49	49	43	0.744186
21	Broth	Night-time	1	ACV	broth	0	8	23	16	47	47	39	0.589744
22	Broth	Night-time	2	ACV	broth	1	6	30	12	49	48	42	0.714286
23	Broth	Night-time	3	ACV	broth	0	15	20	13	48	48	33	0.606061
24	Broth	Night-time	4	ACV	broth	1	12	20	16	49	48	36	0.555556
25	Broth	Night-time	5	ACV	broth	0	5	24	19	48	48	43	0.55814
26	Broth	Night-time	6	ACV	broth	0	11	25	13	49	49	38	0.657895
27	Broth	Night-time	7	ACV	broth	0	12	26	12	50	50	38	0.684211
28	Broth	Night-time	8	ACV	broth	1	10	26	12	49	48	38	0.684211
29	Broth	Night-time	9	ACV	broth	0	10	22	16	48	48	38	0.578947
30	Broth	Night-time	10	ACV	broth	0	9	25	16	50	50	41	0.609756
31	Broth	no rotation	1	ACV	broth	1	18	27	3	49	48	30	0.9
32	Broth	no rotation	2	ACV	broth	2	10	30	9	51	49	39	0.769231
33	Broth	no rotation	3	ACV	broth	0	13	26	10	49	49	36	0.722222
34	Broth	no rotation	4	ACV	broth	0	10	30	9	49	49	39	0.769231
35	Broth	no rotation	5	ACV	broth	0	4	38	8	50	50	46	0.826087
36	Broth	no rotation	6	ACV	broth	0	6	36	10	52	52	46	0.782609
37	Broth	no rotation	7	ACV	broth	0	9	27	12	48	48	39	0.692308
38	Broth	no rotation	8	ACV	broth	0	11	24	13	48	48	37	0.648649
39	Broth	no rotation	9	ACV	broth	3	12	26	12	53	50	38	0.684211
40	Broth	no rotation	10	ACV	broth	0	10	26	12	48	48	38	0.684211
